# Supplementary material for: Ganoderma (Ganodermataceae, Basidiomycota) Species from the Greater Mekong Subregion
Source: J Fungi (Basel). 2021 Sep 30;7(10):819. doi: 10.3390/jof7100819 (PMC8541142; doi:10.3390/jof7100819)
Supplement: Supplementary file 1 [file jof-07-00819-s001.zip]

Archive with 1 entries (1 files):
- jof-1339161-Supplementary.pdf
